# Supplementary material for: In situ activation of flexible magnetoelectric membrane enhances bone defect repair
Source: Nat Commun. 2023 Jul 10;14:4091. doi: 10.1038/s41467-023-39744-3 (PMC10333320; doi:10.1038/s41467-023-39744-3)
Supplement: Supplementary file 4 — Source Data [file 41467_2023_39744_MOESM4_ESM.xlsx]

## Sheet: Fig. 2d
Fig. 2d	Magnetoelectric coupling coefficient (α)
αME (mV cm-1 Oe-1)
H (Oe)	CSCM	CCM
0	4.19144	0.6563
50	4.23834	0.71877
100	4.26088	0.77226
150	4.32328	0.83371
200	4.32645	0.8868
250	4.34037	0.95109
300	4.37222	1.03031
350	4.43758	1.08091
400	4.47311	1.1528
450	4.46308	1.22765
500	4.49088	1.29591
550	4.52912	1.36701
600	4.56601	1.4314
650	4.58697	1.49898
700	4.58606	1.57599
750	4.63068	1.65095
800	4.65391	1.70308
850	4.68032	1.78803
900	4.68716	1.86414
950	4.73178	1.91831
1000	4.79418	2.00645
1050	4.80555	2.05915
1100	4.83562	2.13422
1150	4.85702	2.19975
1200	4.9012	2.26699
1250	4.91122	2.34899
1300	4.95511	2.39033
1350	4.98804	2.46371
1400	5.04423	2.51527
1450	5.08704	2.56161
1500	5.15337	2.62429
1550	5.18619	2.68676
1600	5.2511	2.75785
1650	5.35068	2.82056
1700	5.45499	2.88507
1750	5.56611	2.93232
1800	5.56291	2.99093
1850	5.62985	3.03227
1900	5.63396	3.0961
1950	5.66447	3.14085
2000	5.67086	3.18785
2050	5.75511	3.23444
2100	5.68724	3.26873
2150	5.74917	3.33005
2200	5.8134	3.35005
2250	5.83936	3.40978
2300	5.89174	3.43773
2350	5.86122	3.47998
2400	5.90174	3.53017
2450	5.93296	3.56654
2500	5.93452	3.59151
2550	6.03518	3.63376
2600	6.02061	3.66671
2650	6.03883	3.70917
2700	6.03017	3.74463
2750	6.04611	3.79437
2800	6.10531	3.84344
2850	6.06479	3.8832
2900	6.04156	3.93544
2950	6.05066	3.98654
3000	6.06296	4.01676

## Sheet: Fig. 2e
Fig. 2e
Magnetic-field-induced Surface Potential (mV)
H (Oe)	CSCM	CCM
0	-0.000440411	-0.00335
50	0.13933	1.045
100	0.29142	2.12594
150	0.44956	3.23729
200	0.61172	4.32483
250	0.80704	5.42125
300	0.98838	6.55217
350	1.17424	7.7485
400	1.41481	8.93106
450	1.6039	10.0225
500	1.84235	11.2134
550	2.10114	12.4601
600	2.34608	13.688
650	2.63579	14.8955
700	2.86806	16.0344
750	3.21192	17.3496
800	3.3698	18.6005
850	3.79747	19.8791
900	4.01425	21.0835
950	4.48781	22.4641
1000	4.77442	23.9606
1050	5.04246	25.2174
1100	5.45009	26.5829
1150	5.80976	27.9157
1200	6.22442	29.4006
1250	6.64277	30.69
1300	7.03377	32.2003
1350	7.38714	33.6543
1400	7.83195	35.299
1450	8.31713	36.8686
1500	8.6753	38.6328
1550	9.258	40.1886
1600	9.61435	41.9944
1650	10.1314	44.1247
1700	10.6057	46.3581
1750	11.2379	48.6951
1800	11.5509	50.0537
1850	12.1559	52.0654
1900	12.6187	53.5136
1950	13.2432	55.2156
2000	13.5377	56.7012
2050	14.2159	58.9766
2100	14.7724	59.7075
2150	15.1149	61.7967
2200	15.9044	63.9436
2250	16.4273	65.6905
2300	17.1082	67.7365
2350	17.5746	68.8547
2400	18.1904	70.8085
2450	18.9689	72.6619
2500	19.4577	74.1679
2550	19.9769	76.9332
2600	20.6088	78.2565
2650	21.3066	80.0045
2700	21.8107	81.4007
2750	22.7708	83.1225
2800	23.2282	85.4643
2850	23.896	86.4093
2900	24.7703	87.5908
2950	25.3866	89.2466
3000	26.2315	90.9341

## Sheet: Fig. 2f
Fig. 2f	Instantaneous change of surface potential (V)
	Without magnetic field	-0.463
	Applied magnetic field	-0.64

## Sheet: Fig. 2h
Fig. 2h
CSCM-Zeta potential (-mV)
DAY	Initial value						Without magnetic field						Continuous magnetic field						12 h periodic magnetic field
0	71.3	63.9	63.3	61.7	60.7	80.9
1							52.3	51.6	50.8	50.1	49.6	49.3	65	63.6	62.1	61.7	60	58.6	74.5	61.7	60.9	60.3	48	59.3
4							43	39.8	38.8	38.1	37.2	36.7	55.1	54.8	54	52.9	52.8	45	55	46.7	46.3	46.1	45.6
7							30.4	28.9	28.1	27.2	26.1	25.2	54.6	48	56	55.8	44.2	43.3	45.5	43.7	46.2	39.9	39.5
10							25.2	24.4	23.9	23.6	23	22	45.7	34.4	52.4	55.1	54.9	48.9	39.1	44	39	38.9	38.3	37.9
13							24.2	23.7	23.2	22.3	21.6	21.4
14							30.7	29.8	29.5	28.6	28.5	27.1	48.5	52.8	52.6	34.5	45.6	46.4	39.2	35.5	36.6	38.9	38

## Sheet: Fig. 2i
Fig. 2i
KPFM-surface potential (-V)
DAY	Initial value					Without magnetic field					Continuous magnetic field					12 h periodic magnetic field
0	1.08	0.897	0.753	0.742	0.736
1						0.672	0.667	0.659	0.656	0.649	0.832	0.827	0.718	0.873	0.825	0.822	0.757	0.747	0.747	0.715
4						0.498	0.468	0.462	0.453	0.449	0.74	0.659	0.701	0.741		0.678	0.668	0.664	0.656	0.611
7						0.375	0.367	0.384	0.33	0.324	0.792	0.715	0.687	0.681	0.679	0.635	0.629	0.664	0.668	0.61
10						0.361	0.35	0.331	0.323	0.202	0.646	0.641	0.637	0.626	0.622	0.603	0.543	0.54	0.496	0.65
13						0.191	0.186	0.173	0.171	0.157
14						0.422	0.42	0.412	0.385	0.427	0.631	0.63	0.607	0.6		0.509	0.5	0.549	0.499	0.514

## Sheet: Fig. 3b-c
Fig. 3b-c	XRD results of CSCM and CCM, with or without exposure to external magnetic field
2 theta	Intensity (counts)
	CCM-M	CCM	CSCM-M	CSCM
10	19	13	13	6
10.0205	19	13	13	6
10.0411	19	13	13	6
10.0616	12	15	12	5
10.0821	4	21	17	13
10.1026	0	22	21	18
10.1232	0	24	20	20
10.1437	2	25	22	19
10.1642	3	22	15	14
10.1847	3	27	11	8
10.2053	3	30	9	2
10.2258	2	23	13	2
10.2463	0	23	17	7
10.2669	3	17	19	12
10.2874	6	14	14	15
10.3079	7	9	18	14
10.3285	8	0	15	11
10.349	7	9	10	9
10.3695	6	17	7	4
10.39	3	9	11	1
10.4106	0	18	18	7
10.4311	0	37	17	14
10.4516	5	48	19	18
10.4721	12	51	18	17
10.4927	14	45	20	16
10.5132	17	45	19	13
10.5337	16	35	14	5
10.5543	15	19	16	4
10.5748	8	25	20	8
10.5953	5	29	21	9
10.6159	8	23	22	8
10.6364	10	29	12	3
10.6569	8	23	18	3
10.6774	5	20	14	8
10.698	7	16	12	7
10.7185	10	15	20	12
10.739	6	8	26	16
10.7596	8	2	30	16
10.7801	19	4	27	15
10.8006	23	17	15	9
10.8211	22	20	14	3
10.8417	18	20	3	7
10.8622	18	17	1	6
10.8827	15	9	11	4
10.9032	7	0	16	12
10.9238	1	0	18	14
10.9443	8	3	17	14
10.9648	17	4	9	15
10.9854	21	1	11	17
11.0059	23	6	10	24
11.0264	21	19	6	25
11.047	20	24	12	25
11.0675	14	27	15	28
11.088	2	38	13	22
11.1085	2	40	11	15
11.1291	0	41	1	10
11.1496	2	32	10	8
11.1701	9	30	15	6
11.1906	9	28	15	4
11.2112	22	21	18	4
11.2317	28	13	16	4
11.2522	25	17	9	6
11.2728	26	17	3	7
11.2933	23	21	0	4
11.3138	30	15	2	9
11.3344	31	15	5	12
11.3549	22	10	7	10
11.3754	18	9	6	13
11.3959	17	0	8	15
11.4165	10	8	5	17
11.437	8	10	8	16
11.4575	13	10	6	10
11.478	19	10	5	12
11.4986	18	10	11	15
11.5191	8	12	15	11
11.5396	10	8	13	12
11.5602	15	5	19	7
11.5807	24	11	16	9
11.6012	23	11	19	11
11.6218	35	6	16	10
11.6423	35	5	13	11
11.6628	38	8	14	11
11.6833	38	13	12	15
11.7039	41	12	5	15
11.7244	36	14	6	17
11.7449	35	9	3	19
11.7654	18	11	2	22
11.786	15	8	5	17
11.8065	12	7	8	13
11.827	17	10	6	10
11.8476	29	6	10	15
11.8681	31	5	9	18
11.8886	32	12	9	21
11.9092	24	10	11	24
11.9297	11	22	13	24
11.9502	8	26	15	19
11.9707	3	24	15	13
11.9913	4	19	9	9
12.0118	15	9	18	13
12.0323	19	1	19	13
12.0528	21	6	15	13
12.0734	24	1	12	15
12.0939	24	8	15	17
12.1144	19	9	11	17
12.135	13	5	11	15
12.1555	9	12	10	12
12.176	22	17	12	17
12.1965	34	17	15	16
12.2171	37	19	14	21
12.2376	48	10	11	22
12.2581	45	14	10	23
12.2787	35	16	10	20
12.2992	28	14	11	20
12.3197	16	19	15	15
12.3402	14	18	16	14
12.3608	17	16	17	7
12.3813	19	10	16	12
12.4018	23	1	18	11
12.4224	24	4	18	8
12.4429	24	1	21	10
12.4634	33	10	20	12
12.4839	33	16	20	17
12.5045	28	9	18	24
12.525	32	24	12	27
12.5455	23	30	10	31
12.5661	22	28	10	28
12.5866	22	24	5	21
12.6071	18	24	5	17
12.6276	16	33	10	11
12.6482	20	26	13	11
12.6687	17	15	13	11
12.6892	22	16	14	11
12.7098	22	17	15	12
12.7303	28	11	8	13
12.7508	30	11	6	9
12.7713	31	18	10	9
12.7919	24	16	21	10
12.8124	30	9	25	11
12.8329	26	11	24	6
12.8535	24	11	20	7
12.874	24	20	19	10
12.8945	22	20	13	16
12.915	26	17	13	14
12.9356	32	13	12	18
12.9561	25	3	17	20
12.9766	29	0	15	23
12.9972	37	0	16	20
13.0177	35	9	14	19
13.0382	38	14	13	14
13.0587	36	8	17	12
13.0793	27	20	13	10
13.0998	23	23	13	11
13.1203	9	25	15	11
13.1409	9	28	8	12
13.1614	11	19	13	11
13.1819	18	21	12	12
13.2024	24	13	7	8
13.223	25	2	9	8
13.2435	15	9	13	12
13.264	22	7	17	15
13.2846	19	6	20	15
13.3051	22	5	27	16
13.3256	15	0	34	14
13.3461	16	7	32	7
13.3667	26	11	25	8
13.3872	27	13	17	11
13.4077	21	17	11	15
13.4283	22	18	6	17
13.4488	17	15	3	16
13.4693	36	11	7	11
13.4898	43	1	6	9
13.5104	40	5	16	6
13.5309	47	3	22	10
13.5514	48	6	24	14
13.5719	38	13	21	15
13.5925	28	15	23	14
13.613	29	14	20	11
13.6335	40	5	17	7
13.6541	38	8	10	10
13.6746	34	12	15	15
13.6951	33	10	17	13
13.7157	41	21	20	14
13.7362	36	25	19	17
13.7567	24	22	20	22
13.7772	30	16	14	24
13.7978	36	5	17	23
13.8183	34	6	15	22
13.8388	40	6	13	24
13.8593	35	6	13	21
13.8799	40	13	15	20
13.9004	34	14	14	19
13.9209	13	12	15	21
13.9415	26	3	12	20
13.962	38	5	17	19
13.9825	33	12	16	16
14.003	34	15	12	14
14.0236	31	20	14	9
14.0441	32	35	14	10
14.0646	26	41	16	5
14.0852	17	47	26	7
14.1057	23	40	30	11
14.1262	17	39	25	19
14.1468	13	32	22	19
14.1673	14	9	22	20
14.1878	30	5	25	14
14.2083	36	11	21	13
14.2289	28	11	22	12
14.2494	29	14	24	13
14.2699	42	11	27	16
14.2904	40	16	24	21
14.311	40	15	20	18
14.3315	44	8	21	17
14.352	46	14	25	9
14.3726	38	7	27	5
14.3931	30	13	30	8
14.4136	45	14	25	7
14.4342	57	14	25	8
14.4547	58	19	23	10
14.4752	60	17	15	14
14.4957	57	12	10	23
14.5163	42	2	9	24
14.5368	31	0	9	21
14.5573	18	2	13	21
14.5778	24	5	9	13
14.5984	19	16	16	11
14.6189	25	21	23	9
14.6394	31	22	25	8
14.66	29	21	22	11
14.6805	32	15	11	14
14.701	21	5	8	14
14.7216	13	6	10	13
14.7421	35	5	5	8
14.7626	46	8	9	13
14.7831	44	9	9	12
14.8037	46	12	2	8
14.8242	43	16	3	2
14.8447	34	16	7	9
14.8652	13	11	13	12
14.8858	16	7	13	11
14.9063	32	11	16	9
14.9268	31	10	25	8
14.9474	29	12	27	11
14.9679	30	15	20	10
14.9884	35	15	24	4
15.009	35	6	24	10
15.0295	31	10	24	14
15.05	32	8	17	14
15.0705	19	14	19	9
15.0911	19	18	23	7
15.1116	25	20	21	10
15.1321	27	16	20	8
15.1526	29	11	28	7
15.1732	31	1	29	9
15.1937	27	7	30	13
15.2142	22	13	21	12
15.2348	9	14	20	12
15.2553	16	20	14	14
15.2758	33	20	12	11
15.2964	51	11	16	10
15.3169	57	13	23	11
15.3374	56	11	20	9
15.3579	46	5	17	11
15.3785	32	13	12	5
15.399	15	17	7	7
15.4195	8	21	9	13
15.44	14	17	8	13
15.4606	30	11	12	17
15.4811	47	16	23	17
15.5016	52	12	28	16
15.5222	47	5	35	15
15.5427	34	0	37	12
15.5632	20	7	33	11
15.5838	10	12	34	11
15.6043	0	14	27	9
15.6248	0	28	22	11
15.6453	8	43	24	11
15.6659	14	46	17	12
15.6864	16	40	18	13
15.7069	33	25	11	12
15.7274	40	18	17	6
15.748	38	7	22	4
15.7685	27	0	22	11
15.789	19	0	28	17
15.8096	25	7	32	16
15.8301	15	13	21	21
15.8506	14	17	21	20
15.8712	25	19	22	14
15.8917	14	11	31	9
15.9122	23	14	30	7
15.9327	26	16	32	10
15.9533	24	21	43	12
15.9738	26	30	40	11
15.9943	32	35	31	15
16.0148	31	33	22	12
16.0354	31	24	25	9
16.0559	26	10	30	13
16.0764	41	3	37	10
16.097	32	4	50	9
16.1175	22	8	54	10
16.138	31	15	48	9
16.1586	48	18	54	4
16.1791	41	11	54	1
16.1996	49	17	53	1
16.2201	60	18	51	3
16.2407	58	14	59	9
16.2612	38	8	59	8
16.2817	25	15	37	12
16.3023	27	27	32	20
16.3228	30	31	40	23
16.3433	21	23	45	23
16.3638	19	31	44	17
16.3844	23	34	46	12
16.4049	19	28	47	13
16.4254	9	14	46	7
16.4459	5	13	42	8
16.4665	20	18	58	8
16.487	36	18	68	10
16.5075	44	11	64	11
16.5281	47	7	63	10
16.5486	36	10	56	10
16.5691	30	15	43	11
16.5896	33	20	49	11
16.6102	38	25	56	14
16.6307	41	28	60	14
16.6512	46	33	61	13
16.6718	51	20	50	16
16.6923	52	22	46	24
16.7128	39	25	47	25
16.7333	33	24	46	21
16.7539	47	28	51	18
16.7744	49	29	65	21
16.7949	30	18	80	15
16.8155	39	22	72	3
16.836	53	15	75	2
16.8565	63	18	70	6
16.877	52	25	70	4
16.8976	59	24	62	5
16.9181	68	27	53	12
16.9386	60	17	59	18
16.9592	45	12	74	24
16.9797	46	15	67	26
17.0002	61	13	69	25
17.0207	81	12	67	21
17.0413	77	17	80	19
17.0618	89	17	87	19
17.0823	73	32	89	22
17.1029	47	37	91	17
17.1234	24	39	102	18
17.1439	21	35	103	19
17.1644	38	36	91	15
17.185	65	32	89	19
17.2055	75	17	96	25
17.226	91	15	95	34
17.2466	92	31	96	37
17.2671	71	28	98	31
17.2876	71	22	105	30
17.3081	87	27	108	34
17.3287	86	39	103	32
17.3492	79	46	111	32
17.3697	74	36	111	30
17.3903	82	43	109	40
17.4108	81	56	115	38
17.4313	64	47	125	29
17.4518	72	45	120	25
17.4724	89	49	125	22
17.4929	91	50	144	13
17.5134	90	36	157	15
17.534	80	16	147	22
17.5545	89	29	151	38
17.575	109	46	151	38
17.5955	116	43	152	38
17.6161	114	50	144	30
17.6366	117	44	143	18
17.6571	118	33	159	13
17.6777	121	32	161	18
17.6982	113	36	156	21
17.7187	126	36	170	28
17.7392	138	49	168	25
17.7598	124	57	172	24
17.7803	110	53	169	17
17.8008	100	33	156	17
17.8214	103	36	164	23
17.8419	126	60	166	27
17.8624	141	57	169	31
17.8829	167	49	178	39
17.9035	158	65	177	38
17.924	141	81	192	36
17.9445	144	84	201	35
17.9651	136	88	206	43
17.9856	132	98	218	47
18.0061	139	102	220	46
18.0266	135	81	216	44
18.0472	159	73	223	49
18.0677	160	81	219	50
18.0882	185	93	227	45
18.1088	211	103	226	42
18.1293	214	122	236	46
18.1498	191	126	243	47
18.1703	187	126	249	49
18.1909	190	118	246	47
18.2114	201	121	261	59
18.2319	213	132	268	72
18.2524	246	146	272	69
18.273	262	165	275	61
18.2935	273	168	284	59
18.314	270	152	276	61
18.3346	281	161	293	55
18.3551	288	160	291	47
18.3756	279	149	282	49
18.3961	272	143	286	51
18.4167	258	163	302	55
18.4372	243	179	316	62
18.4577	242	165	314	67
18.4783	239	175	317	83
18.4988	251	210	353	86
18.5193	264	219	367	84
18.5399	275	205	359	80
18.5604	279	189	368	73
18.5809	270	182	387	76
18.6014	275	182	390	80
18.622	274	184	387	84
18.6425	274	213	387	94
18.663	281	225	414	96
18.6836	301	216	426	99
18.7041	314	209	424	100
18.7246	325	207	452	95
18.7451	344	215	477	90
18.7657	370	231	487	96
18.7862	388	256	499	113
18.8067	382	278	499	127
18.8272	373	271	531	133
18.8478	392	260	535	136
18.8683	398	282	542	143
18.8888	414	317	563	149
18.9094	436	335	591	152
18.9299	446	343	614	164
18.9504	466	355	633	179
18.9709	467	383	652	187
18.9915	473	381	684	180
19.012	495	390	702	175
19.0325	525	399	723	185
19.0531	551	416	722	191
19.0736	576	414	756	194
19.0941	594	402	809	197
19.1147	619	419	839	203
19.1352	635	463	877	207
19.1557	647	503	936	211
19.1762	661	540	994	208
19.1968	704	580	1014	212
19.2173	726	590	1022	231
19.2378	746	594	1055	230
19.2584	766	600	1135	225
19.2789	825	630	1189	234
19.2994	881	696	1239	257
19.3199	920	763	1311	279
19.3405	944	786	1387	281
19.361	1000	814	1432	282
19.3815	1020	797	1494	314
19.402	1061	825	1598	317
19.4226	1100	864	1708	335
19.4431	1171	903	1805	359
19.4636	1228	997	1887	410
19.4842	1270	1079	2023	441
19.5047	1322	1133	2140	446
19.5252	1376	1183	2214	444
19.5458	1417	1214	2342	471
19.5663	1518	1260	2519	480
19.5868	1590	1334	2652	516
19.6073	1642	1386	2796	549
19.6279	1678	1472	2922	601
19.6484	1730	1538	3080	624
19.6689	1789	1584	3196	652
19.6895	1836	1622	3304	687
19.71	1853	1631	3454	731
19.7305	1879	1639	3604	769
19.751	1886	1676	3729	824
19.7716	1897	1702	3833	867
19.7921	1896	1718	3885	917
19.8126	1912	1693	3925	940
19.8331	1927	1698	3924	1008
19.8537	1936	1723	3904	1077
19.8742	1880	1703	3830	1129
19.8947	1789	1667	3709	1178
19.9153	1709	1623	3552	1235
19.9358	1620	1587	3366	1285
19.9563	1545	1531	3208	1319
19.9768	1468	1457	3061	1335
19.9974	1412	1390	2914	1398
20.0179	1361	1333	2733	1452
20.0384	1287	1236	2513	1464
20.059	1190	1128	2282	1447
20.0795	1097	1032	2042	1415
20.1	979	953	1795	1380
20.1206	884	885	1614	1332
20.1411	797	809	1473	1285
20.1616	732	721	1369	1248
20.1821	682	660	1217	1184
20.2027	620	589	1073	1111
20.2232	576	507	970	1018
20.2437	531	458	899	921
20.2643	476	423	808	824
20.2848	421	384	724	758
20.3053	401	352	660	711
20.3258	352	318	605	654
20.3464	329	289	530	556
20.3669	294	263	478	493
20.3874	292	232	454	438
20.4079	272	211	448	387
20.4285	246	183	422	331
20.449	223	151	396	302
20.4695	222	145	376	291
20.4901	196	139	350	281
20.5106	184	131	323	246
20.5311	178	127	303	226
20.5516	174	116	284	205
20.5722	161	94	283	187
20.5927	157	72	258	165
20.6132	137	61	249	142
20.6338	131	74	241	126
20.6543	119	77	228	117
20.6748	111	62	212	104
20.6953	115	50	193	92
20.7159	121	31	186	100
20.7364	155	23	185	95
20.7569	171	16	179	89
20.7775	160	14	177	86
20.798	137	10	174	81
20.8185	84	20	174	63
20.839	61	23	166	62
20.8596	44	26	161	61
20.8801	48	21	152	80
20.9006	82	25	151	72
20.9212	93	20	163	63
20.9417	120	17	158	64
20.9622	113	11	153	62
20.9827	93	18	141	50
21.0033	95	16	134	49
21.0238	91	8	128	43
21.0443	81	2	127	46
21.0649	65	8	128	44
21.0854	44	16	137	39
21.1059	58	24	126	41
21.1264	63	32	110	49
21.147	74	31	93	52
21.1675	82	22	92	55
21.188	81	17	89	46
21.2086	78	13	88	41
21.2291	47	12	101	33
21.2496	32	14	124	24
21.2701	49	14	124	23
21.2907	64	11	118	33
21.3112	66	5	109	35
21.3317	71	0	105	35
21.3523	70	2	94	30
21.3728	68	0	80	26
21.3933	45	1	76	19
21.4138	36	5	86	17
21.4344	47	10	98	15
21.4549	53	11	115	23
21.4754	48	13	123	25
21.496	51	12	117	30
21.5165	57	10	101	38
21.537	59	5	94	35
21.5575	46	4	79	40
21.5781	30	3	85	35
21.5986	50	9	99	24
21.6191	54	12	110	24
21.6397	50	16	113	24
21.6602	40	15	103	20
21.6807	40	14	105	22
21.7012	29	7	108	22
21.7218	28	3	107	31
21.7423	42	1	107	27
21.7628	61	5	112	23
21.7834	71	6	107	24
21.8039	67	5	123	28
21.8244	55	4	127	28
21.8449	42	2	136	33
21.8655	30	0	135	32
21.886	37	0	156	32
21.9065	46	1	166	23
21.9271	41	5	174	16
21.9476	40	14	181	19
21.9681	22	16	209	25
21.9886	17	23	213	30
22.0092	19	25	234	32
22.0297	31	21	250	30
22.0502	35	13	268	27
22.0708	28	8	260	22
22.0913	27	2	242	22
22.1118	33	3	224	32
22.1323	31	0	209	45
22.1529	30	5	187	56
22.1734	33	9	180	63
22.1939	37	13	163	75
22.2144	25	15	145	84
22.235	15	14	135	87
22.2555	17	10	125	84
22.276	34	6	115	82
22.2966	40	0	102	76
22.3171	41	0	91	74
22.3376	40	9	82	73
22.3581	33	16	75	76
22.3787	23	30	70	79
22.3992	10	37	76	75
22.4197	16	36	76	60
22.4403	22	22	68	47
22.4608	29	19	60	38
22.4813	36	14	59	34
22.5019	33	24	58	31
22.5224	26	20	49	34
22.5429	20	35	42	31
22.5634	8	34	45	34
22.584	21	31	50	27
22.6045	27	20	54	23
22.625	36	20	52	34
22.6456	48	13	46	36
22.6661	53	12	38	34
22.6866	52	4	20	30
22.7071	41	1	16	24
22.7277	27	1	26	24
22.7482	12	16	39	18
22.7687	3	35	51	14
22.7892	13	44	58	22
22.8098	26	43	60	26
22.8303	38	43	53	20
22.8508	52	35	43	13
22.8714	46	31	41	15
22.8919	48	30	37	19
22.9124	36	31	28	26
22.933	36	30	31	25
22.9535	56	24	39	26
22.974	64	12	43	19
22.9945	62	9	35	13
23.0151	59	0	32	8
23.0356	43	7	31	7
23.0561	35	19	26	6
23.0767	17	33	29	10
23.0972	3	39	36	11
23.1177	14	47	46	12
23.1382	19	43	41	12
23.1588	17	32	38	15
23.1793	11	15	41	14
23.1998	20	6	46	8
23.2203	23	4	43	5
23.2409	22	9	44	11
23.2614	6	9	36	16
23.2819	23	4	32	18
23.3025	28	4	24	18
23.323	26	14	29	18
23.3435	17	26	41	13
23.364	10	31	46	6
23.3846	14	30	42	8
23.4051	24	27	37	10
23.4256	30	14	23	12
23.4462	48	3	12	7
23.4667	41	0	9	8
23.4872	51	9	19	11
23.5078	41	16	27	14
23.5283	30	19	33	16
23.5488	38	10	42	17
23.5693	47	19	46	7
23.5899	45	20	40	12
23.6104	40	22	37	14
23.6309	32	16	29	27
23.6515	40	25	28	30
23.672	36	30	26	34
23.6925	37	30	27	30
23.713	35	21	33	20
23.7336	27	26	42	5
23.7541	13	20	52	8
23.7746	3	12	52	13
23.7951	4	9	61	26
23.8157	2	23	69	31
23.8362	23	33	78	34
23.8567	39	36	72	29
23.8773	48	30	65	19
23.8978	47	15	50	7
23.9183	36	10	42	8
23.9388	27	14	32	10
23.9594	20	15	44	21
23.9799	14	26	47	26
24.0004	21	29	55	25
24.021	27	37	63	18
24.0415	20	43	63	22
24.062	14	39	52	26
24.0826	13	36	49	36
24.1031	22	37	41	37
24.1236	21	28	50	36
24.1441	25	22	46	33
24.1647	18	10	50	23
24.1852	22	9	49	21
24.2057	20	13	43	24
24.2263	25	11	30	27
24.2468	23	0	32	28
24.2673	34	3	36	26
24.2878	33	26	52	14
24.3084	29	39	54	16
24.3289	15	44	53	20
24.3494	18	37	39	33
24.3699	10	39	24	35
24.3905	12	26	9	33
24.411	9	11	9	29
24.4315	20	7	2	19
24.4521	24	14	7	4
24.4726	17	18	12	8
24.4931	17	15	16	15
24.5136	22	10	18	30
24.5342	17	10	16	37
24.5547	17	13	18	40
24.5752	11	19	9	34
24.5958	20	16	6	23
24.6163	20	13	17	14
24.6368	18	14	26	15
24.6574	25	6	29	14
24.6779	24	10	24	18
24.6984	12	6	19	16
24.7189	13	11	17	14
24.7395	5	19	11	12
24.76	20	23	13	13
24.7805	33	26	22	15
24.801	47	17	32	21
24.8216	66	14	32	22
24.8421	70	20	26	25
24.8626	59	22	22	22
24.8832	54	21	17	21
24.9037	26	28	10	14
24.9242	16	24	13	14
24.9447	0	22	24	13
24.9653	3	14	36	15
24.9858	28	12	38	12
25.0063	44	10	36	14
25.0269	49	3	27	13
25.0474	48	7	19	13
25.0679	41	21	9	6
25.0884	31	29	9	11
25.109	9	41	6	9
25.1295	7	41	5	9
25.15	9	37	7	3
25.1706	7	22	12	7
25.1911	4	6	10	7
25.2116	3	6	12	9
25.2321	9	25	23	15
25.2527	11	31	32	24
25.2732	9	34	33	28
25.2937	9	43	27	25
25.3143	14	49	24	17
25.3348	12	52	19	17
25.3553	12	49	7	11
25.3758	19	40	0	4
25.3964	25	37	0	4
25.4169	20	14	0	6
25.4374	22	3	6	6
25.458	17	14	20	5
25.4785	24	22	30	12
25.499	19	32	33	21
25.5195	18	33	32	25
25.5401	21	25	22	25
25.5606	16	14	13	18
25.5811	13	8	0	15
25.6017	19	8	1	8
25.6222	27	18	16	10
25.6427	46	21	28	16
25.6632	50	20	35	17
25.6838	47	13	32	15
25.7043	31	6	23	18
25.7248	20	6	26	13
25.7453	11	14	17	19
25.7659	17	14	13	20
25.7864	25	14	14	22
25.8069	33	12	16	21
25.8275	40	13	14	15
25.848	48	4	6	8
25.8685	44	10	3	6
25.8891	38	20	8	0
25.9096	30	27	11	2
25.9301	37	26	13	4
25.9506	27	23	22	4
25.9712	14	12	28	8
25.9917	12	18	33	9
26.0122	19	11	30	6
26.0328	25	20	24	5
26.0533	28	18	16	4
26.0738	26	32	10	10
26.0943	37	29	5	18
26.1149	36	36	3	26
26.1354	26	37	3	30
26.1559	12	35	7	26
26.1764	24	43	12	18
26.197	31	49	20	14
26.2175	39	42	25	8
26.238	38	49	24	6
26.2586	47	36	23	4
26.2791	42	31	15	2
26.2996	23	16	11	7
26.3202	7	0	4	14
26.3407	25	5	2	22
26.3612	34	9	6	27
26.3817	43	14	6	27
26.4023	42	17	3	21
26.4228	42	13	4	11
26.4433	30	11	11	3
26.4639	14	6	13	8
26.4844	15	18	20	16
26.5049	29	24	24	19
26.5254	37	31	25	25
26.546	46	37	20	27
26.5665	39	32	20	24
26.587	36	23	15	17
26.6075	37	22	17	8
26.6281	47	24	17	10
26.6486	57	31	21	10
26.6691	62	31	18	10
26.6897	55	19	7	13
26.7102	47	23	5	16
26.7307	32	15	11	16
26.7512	14	15	10	16
26.7718	19	13	8	14
26.7923	27	23	11	18
26.8128	38	33	10	15
26.8334	40	39	7	13
26.8539	38	34	1	5
26.8744	29	42	3	6
26.895	22	35	4	5
26.9155	14	27	4	6
26.936	25	16	8	6
26.9565	39	14	14	12
26.9771	50	12	15	15
26.9976	58	9	14	18
27.0181	58	1	9	15
27.0387	46	14	0	19
27.0592	29	17	1	19
27.0797	14	21	8	14
27.1002	9	19	21	8
27.1208	24	26	27	15
27.1413	34	20	27	17
27.1618	52	20	24	18
27.1823	51	21	15	14
27.2029	52	37	4	9
27.2234	46	45	1	10
27.2439	32	49	0	7
27.2645	29	37	4	4
27.285	33	37	5	8
27.3055	29	21	2	12
27.326	22	16	3	14
27.3466	8	12	12	11
27.3671	10	13	18	2
27.3876	10	16	20	16
27.4082	6	10	17	19
27.4287	11	12	16	21
27.4492	7	14	10	24
27.4698	19	16	0	23
27.4903	22	19	0	20
27.5108	28	20	0	10
27.5313	33	13	4	1
27.5519	32	15	13	8
27.5724	24	9	18	8
27.5929	23	16	20	13
27.6135	13	16	18	15
27.634	21	14	12	17
27.6545	27	11	5	16
27.675	33	19	0	11
27.6956	26	22	3	11
27.7161	19	34	6	7
27.7366	19	33	5	5
27.7571	15	31	7	11
27.7777	25	21	1	12
27.7982	40	4	7	18
27.8187	54	0	11	21
27.8393	48	0	15	21
27.8598	39	0	15	26
27.8803	33	1	12	22
27.9008	28	10	13	18
27.9214	8	16	13	22
27.9419	18	18	4	23
27.9624	34	16	14	27
27.983	40	15	13	24
28.0035	39	8	15	16
28.024	41	2	15	12
28.0446	48	3	8	11
28.0651	47	8	12	11
28.0856	26	5	14	16
28.1061	30	12	17	19
28.1267	36	14	23	21
28.1472	36	15	16	17
28.1677	39	16	22	7
28.1883	39	18	20	6
28.2088	45	16	15	12
28.2293	53	14	19	14
28.2498	40	7	22	15
28.2704	46	9	39	9
28.2909	44	6	45	9
28.3114	31	0	51	16
28.3319	28	0	63	22
28.3525	31	0	60	36
28.373	30	4	49	36
28.3935	39	10	32	38
28.4141	36	16	10	31
28.4346	37	17	11	24
28.4551	31	18	9	26
28.4757	20	15	19	33
28.4962	14	6	26	33
28.5167	24	0	27	28
28.5372	23	9	21	16
28.5578	25	9	14	16
28.5783	22	9	6	17
28.5988	23	7	10	30
28.6194	28	4	12	42
28.6399	29	3	14	45
28.6604	22	0	11	39
28.6809	23	5	10	23
28.7015	28	7	8	17
28.722	22	8	10	16
28.7425	17	7	6	26
28.763	19	3	10	38
28.7836	26	1	10	42
28.8041	23	4	6	39
28.8246	15	4	4	24
28.8452	8	6	14	14
28.8657	7	4	22	13
28.8862	9	2	27	15
28.9067	10	8	26	26
28.9273	12	10	25	29
28.9478	10	13	16	28
28.9683	11	13	5	20
28.9889	13	14	1	8
29.0094	22	11	3	1
29.0299	27	5	0	0
29.0504	44	1	5	1
29.071	42	4	6	8
29.0915	44	3	13	16
29.112	34	0	15	25
29.1326	35	0	20	28
29.1531	31	3	21	28
29.1736	31	4	16	24
29.1941	19	5	7	18
29.2147	15	4	8	13
29.2352	11	1	2	8
29.2557	19	3	4	5
29.2763	25	0	1	8
29.2968	32	6	3	9
29.3173	27	12	0	10
29.3378	24	15	3	11
29.3584	9	13	4	7
29.3789	8	14	7	4
29.3994	11	10	8	3
29.42	24	10	8	5
29.4405	39	2	11	18
29.461	43	5	10	28
29.4815	37	6	6	30
29.5021	31	5	9	27
29.5226	9	2	7	18
29.5431	12	4	3	6
29.5637	17	2	0	3
29.5842	26	2	0	3
29.6047	36	1	6	7
29.6252	42	3	6	6
29.6458	43	2	17	18
29.6663	36	2	23	26
29.6868	26	2	20	26
29.7074	35	0	21	26
29.7279	38	0	19	26
29.7484	31	8	16	21
29.7689	38	14	11	10
29.7895	55	18	6	4
29.81	69	19	15	7
29.8305	76	16	20	7
29.8511	74	6	22	9
29.8716	64	4	27	11
29.8921	78	4	26	18
29.9126	76	5	15	20
29.9332	92	19	3	19
29.9537	123	30	7	18
29.9742	129	37	16	9
29.9948	149	57	24	5
30.0153	165	56	29	6
30.0358	170	99	26	7
30.0563	221	142	23	14
30.0769	232	173	17	9
30.0974	257	199	11	14
30.1179	257	200	17	20
30.1385	220	152	23	17
30.159	212	137	18	17
30.1795	181	106	19	20
30.2	154	120	24	18
30.2206	149	135	23	16
30.2411	118	131	30	10
30.2616	115	113	26	16
30.2822	96	81	32	19
30.3027	76	22	43	18
30.3232	80	36	40	27
30.3437	63	36	48	31
30.3643	63	48	49	28
30.3848	65	59	34	26
30.4053	61	54	28	19
30.4259	82	37	22	10
30.4464	84	17	30	4
30.4669	69	0	41	0
30.4874	73	2	39	13
30.508	56	7	41	22
30.5285	33	21	31	28
30.549	35	33	13	32
30.5695	47	37	6	29
30.5901	70	35	1	20
30.6106	70	18	17	14
30.6311	61	13	35	11
30.6517	65	14	46	16
30.6722	46	21	62	24
30.6927	32	26	63	29
30.7132	34	24	56	32
30.7338	48	14	41	20
30.7543	49	12	25	18
30.7748	45	1	35	19
30.7954	51	11	43	22
30.8159	58	12	61	32
30.8364	65	19	61	39
30.857	68	20	69	45
30.8775	87	12	75	45
30.898	98	11	62	35
30.9185	83	16	81	37
30.9391	63	20	95	35
30.9596	35	22	105	35
30.9801	24	17	121	40
31.0007	16	19	109	28
31.0212	23	13	126	26
31.0417	53	0	129	30
31.0622	65	6	129	30
31.0828	65	8	165	39
31.1033	55	14	189	44
31.1238	28	16	215	40
31.1443	12	14	248	40
31.1649	4	7	283	31
31.1854	23	8	319	39
31.2059	34	7	358	54
31.2265	43	18	422	63
31.247	50	20	492	83
31.2675	50	18	561	91
31.288	35	15	642	92
31.3086	19	5	732	101
31.3291	11	0	837	101
31.3496	24	0	937	115
31.3702	25	10	1039	123
31.3907	32	23	1132	133
31.4112	44	29	1189	161
31.4318	46	30	1204	193
31.4523	35	26	1176	226
31.4728	24	15	1125	265
31.4933	10	7	1063	298
31.5139	18	0	1001	350
31.5344	9	0	921	389
31.5549	23	2	823	443
31.5755	36	5	732	510
31.596	33	7	600	557
31.6165	35	8	481	594
31.637	35	1	389	620
31.6576	22	6	304	608
31.6781	26	16	263	607
31.6986	20	21	234	577
31.7191	25	33	204	525
31.7397	17	35	193	489
31.7602	15	25	171	426
31.7807	20	24	156	360
31.8013	42	8	142	311
31.8218	56	17	119	240
31.8423	64	29	98	210
31.8629	67	30	90	187
31.8834	57	34	84	148
31.9039	45	26	93	145
31.9244	36	14	96	121
31.945	23	18	85	97
31.9655	35	8	80	88
31.986	32	21	69	64
32.0065	34	29	48	52
32.0271	48	29	45	49
32.0476	54	29	44	42
32.0681	62	18	47	47
32.0887	61	10	54	47
32.1092	52	9	54	43
32.1297	51	14	52	44
32.1502	37	27	55	48
32.1708	38	32	47	44
32.1913	45	30	46	41
32.2118	41	19	37	37
32.2324	37	6	28	37
32.2529	32	11	29	31
32.2734	23	17	13	15
32.294	23	28	10	14
32.3145	10	29	15	17
32.335	14	24	19	12
32.3555	15	10	28	12
32.3761	19	4	34	10
32.3966	28	0	36	17
32.4171	44	11	32	16
32.4376	52	17	22	9
32.4582	45	12	12	13
32.4787	38	19	8	11
32.4992	40	24	6	8
32.5198	28	17	8	15
32.5403	24	19	13	18
32.5608	16	32	28	22
32.5814	14	42	32	20
32.6019	9	43	42	14
32.6224	14	36	42	5
32.6429	28	38	36	6
32.6635	38	38	26	5
32.684	39	27	13	14
32.7045	31	18	8	18
32.7251	13	22	16	24
32.7456	7	20	18	26
32.7661	3	22	37	27
32.7866	18	22	44	20
32.8072	30	12	50	22
32.8277	33	23	49	10
32.8482	34	29	32	9
32.8687	29	31	27	12
32.8893	33	26	22	15
32.9098	34	19	17	15
32.9303	35	23	22	20
32.9509	36	18	24	19
32.9714	33	5	28	15
32.9919	16	9	24	7
33.0125	9	5	13	7
33.033	9	7	8	4
33.0535	16	9	3	5
33.074	10	0	11	6
33.0946	17	17	21	6
33.1151	14	24	33	13
33.1356	25	34	39	16
33.1561	27	48	40	16
33.1767	19	48	30	14
33.1972	36	47	26	6
33.2177	44	38	25	6
33.2383	44	19	28	5
33.2588	42	16	24	3
33.2793	33	3	19	14
33.2998	37	0	17	22
33.3204	21	6	10	25
33.3409	8	5	5	24
33.3614	19	20	11	17
33.382	13	31	14	13
33.4025	21	36	13	7
33.423	24	37	6	3
33.4435	16	36	4	2
33.4641	18	20	5	6
33.4846	23	16	7	5
33.5051	34	19	12	9
33.5257	37	32	14	10
33.5462	32	49	12	11
33.5667	34	52	3	9
33.5872	19	45	8	7
33.6078	7	46	15	0
33.6283	8	32	26	1
33.6488	14	16	35	3
33.6694	24	18	38	12
33.6899	31	32	31	19
33.7104	44	46	21	25
33.7309	48	54	7	26
33.7515	47	52	7	24
33.772	48	61	0	16
33.7925	38	56	3	11
33.8131	25	41	11	6
33.8336	11	42	11	2
33.8541	0	43	15	0
33.8746	11	30	26	1
33.8952	15	35	27	9
33.9157	22	30	26	15
33.9362	21	23	23	19
33.9568	24	24	21	21
33.9773	23	26	22	19
33.9978	16	40	22	13
34.0183	19	42	25	2
34.0389	29	44	23	2
34.0594	32	49	19	2
34.0799	27	35	16	0
34.1005	24	24	10	0
34.121	30	10	11	3
34.1415	33	7	7	4
34.162	42	25	18	5
34.1826	48	49	26	12
34.2031	47	73	27	16
34.2236	36	85	30	16
34.2442	24	82	30	13
34.2647	14	67	33	9
34.2852	14	31	34	9
34.3057	28	34	25	8
34.3263	43	30	29	9
34.3468	60	48	32	16
34.3673	74	63	29	20
34.3879	77	61	31	23
34.4084	79	60	29	21
34.4289	75	42	29	22
34.4494	72	41	39	20
34.47	57	63	43	23
34.4905	42	54	50	24
34.511	49	71	53	24
34.5316	43	77	50	23
34.5521	50	69	48	20
34.5726	57	54	35	18
34.5931	55	34	27	14
34.6137	45	40	31	13
34.6342	36	42	41	12
34.6547	35	55	49	9
34.6752	42	75	58	13
34.6958	46	111	61	9
34.7163	74	119	63	17
34.7368	95	120	63	29
34.7574	118	124	68	35
34.7779	123	111	70	39
34.7984	125	99	86	33
34.819	101	81	81	20
34.8395	74	73	74	10
34.86	51	92	81	3
34.8805	35	90	74	11
34.9011	51	126	76	24
34.9216	98	161	84	42
34.9421	134	153	95	57
34.9626	163	155	106	57
34.9832	167	139	104	51
35.0037	163	145	96	33
35.0242	134	139	105	25
35.0448	116	135	92	25
35.0653	116	172	91	32
35.0858	136	192	96	50
35.1063	176	186	119	64
35.1269	211	196	134	60
35.1474	238	206	143	52
35.1679	268	223	140	34
35.1885	270	235	132	30
35.209	286	252	101	40
35.2295	285	280	72	49
35.2501	292	291	49	69
35.2706	293	308	44	74
35.2911	336	319	50	70
35.3116	393	361	73	53
35.3322	453	401	98	39
35.3527	517	453	120	24
35.3732	597	476	115	26
35.3937	652	521	102	28
35.4143	699	556	71	49
35.4348	722	612	43	64
35.4553	778	656	28	75
35.4759	775	714	36	75
35.4964	757	711	41	71
35.5169	709	713	58	64
35.5374	648	683	69	52
35.558	571	643	80	41
35.5785	495	589	69	42
35.599	432	534	54	48
35.6196	391	481	34	47
35.6401	354	419	20	47
35.6606	326	341	4	50
35.6812	293	312	0	56
35.7017	276	299	8	46
35.7222	260	285	21	37
35.7427	231	285	25	34
35.7633	224	263	22	32
35.7838	205	240	17	27
35.8043	202	231	11	28
35.8248	169	196	13	33
35.8454	166	177	22	42
35.8659	146	174	30	47
35.8864	132	160	33	45
35.907	127	155	28	41
35.9275	119	142	17	24
35.948	118	120	1	13
35.9686	132	126	2	9
35.9891	128	115	4	10
36.0096	142	114	17	18
36.0301	125	123	21	23
36.0507	121	97	22	22
36.0712	117	104	25	16
36.0917	98	101	20	5
36.1123	99	85	11	2
36.1328	88	74	16	2
36.1533	83	65	11	10
36.1738	76	69	11	15
36.1944	67	76	8	15
36.2149	62	55	8	15
36.2354	83	84	7	13
36.2559	78	86	7	13
36.2765	85	81	11	16
36.297	79	84	17	15
36.3175	70	69	18	18
36.3381	56	63	16	14
36.3586	38	58	14	4
36.3791	25	40	13	0
36.3997	36	45	6	7
36.4202	30	56	6	17
36.4407	48	55	5	23
36.4612	51	72	4	25
36.4818	47	69	1	23
36.5023	47	65	6	14
36.5228	45	63	7	7
36.5433	34	48	11	3
36.5639	35	42	11	8
36.5844	45	43	10	8
36.6049	52	40	6	6
36.6255	53	39	0	2
36.646	57	40	0	6
36.6665	70	54	4	2
36.687	77	76	6	15
36.7076	68	82	5	21
36.7281	80	90	6	21
36.7486	81	84	10	20
36.7692	56	72	11	16
36.7897	45	48	8	4
36.8102	38	37	11	8
36.8308	44	28	7	4
36.8513	47	48	6	9
36.8718	46	66	11	12
36.8923	51	74	17	13
36.9129	52	77	19	13
36.9334	44	73	23	8
36.9539	46	68	20	5
36.9744	50	48	14	6
36.995	51	36	3	6
37.0155	60	42	7	9
37.036	51	55	16	13
37.0566	55	53	15	15
37.0771	61	60	13	20
37.0976	60	57	14	20
37.1181	51	50	11	19
37.1387	52	29	9	12
37.1592	52	39	11	11
37.1797	56	34	18	10
37.2003	50	44	17	5
37.2208	51	54	13	3
37.2413	44	64	7	2
37.2618	37	56	2	5
37.2824	24	43	0	5
37.3029	15	31	6	8
37.3234	19	32	12	13
37.344	23	17	13	14
37.3645	14	12	13	13
37.385	19	18	12	10
37.4055	19	26	10	3
37.4261	25	23	6	0
37.4466	24	16	6	1
37.4671	19	14	7	7
37.4877	20	5	12	9
37.5082	12	0	10	15
37.5287	8	4	10	21
37.5492	7	11	11	21
37.5698	1	14	18	14
37.5903	20	14	27	9
37.6108	41	10	38	16
37.6314	52	4	42	15
37.6519	52	4	43	16
37.6724	42	8	33	21
37.6929	32	12	16	20
37.7135	7	14	2	18
37.734	0	14	9	16
37.7545	3	10	17	16
37.7751	11	4	26	16
37.7956	16	0	27	13
37.8161	17	0	35	14
37.8366	12	4	44	13
37.8572	8	6	45	4
37.8777	11	11	43	5
37.8982	16	11	41	11
37.9188	23	8	31	12
37.9393	24	12	20	10
37.9598	25	11	8	12
37.9803	19	8	7	14
38.0009	8	12	22	10
38.0214	0	10	32	7
38.0419	6	7	32	7
38.0625	4	3	26	11
38.083	8	0	17	13
38.1035	9	2	4	16
38.124	8	0	6	18
38.1446	4	3	15	17
38.1651	3	7	36	11
38.1856	0	4	56	10
38.2062	7	11	71	2
38.2267	10	12	67	8
38.2472	18	19	68	10
38.2677	22	21	56	18
38.2883	23	17	53	16
38.3088	19	16	44	25
38.3293	17	13	46	24
38.3499	8	9	47	26
38.3704	10	13	49	27
38.3909	3	8	49	36
38.4114	4	9	69	31
38.432	0	8	71	28
38.4525	3	11	82	24
38.473	7	9	92	28
38.4936	12	12	110	17
38.5141	14	9	110	19
38.5346	12	13	133	18
38.5551	10	12	148	16
38.5757	6	6	163	12
38.5962	0	9	169	17
38.6167	9	17	184	30
38.6373	6	20	207	46
38.6578	21	24	226	59
38.6783	28	24	238	64
38.6988	29	28	271	59
38.7194	22	22	299	45
38.7399	24	10	326	34
38.7604	18	7	347	22
38.781	17	11	365	30
38.8015	7	11	374	52
38.822	16	13	366	85
38.8425	17	18	335	112
38.8631	9	17	299	141
38.8836	6	13	253	161
38.9041	19	3	206	180
38.9246	21	5	174	179
38.9452	20	8	154	182
38.9657	25	9	133	180
38.9862	31	6	123	186
39.0068	25	6	100	170
39.0273	25	9	85	160
39.0478	31	10	65	142
39.0684	30	7	54	127
39.0889	19	4	55	114
39.1094	21	7	63	108
39.1299	21	14	61	100
39.1505	21	11	65	101
39.171	15	25	55	81
39.1915	27	33	56	68
39.212	30	46	57	51
39.2326	29	47	55	42
39.2531	25	38	49	42
39.2736	33	23	43	40
39.2942	26	25	32	34
39.3147	23	15	35	31
39.3352	17	24	35	22
39.3558	13	25	42	14
39.3763	8	35	46	15
39.3968	4	32	50	16
39.4173	0	18	48	24
39.4379	9	8	51	25
39.4584	12	9	56	22
39.4789	30	11	68	18
39.4995	42	17	64	18
39.52	51	25	61	14
39.5405	66	23	50	17
39.561	65	20	41	14
39.5816	52	11	41	19
39.6021	43	11	42	13
39.6226	21	3	51	16
39.6431	14	7	54	17
39.6637	0	7	58	19
39.6842	2	2	59	20
39.7047	20	0	61	25
39.7253	29	3	53	22
39.7458	37	8	64	14
39.7663	42	21	63	5
39.7869	37	33	66	17
39.8074	27	37	60	17
39.8279	10	34	64	21
39.8484	13	26	64	19
39.869	18	18	66	23
39.8895	24	0	56	18
39.91	34	2	63	14
39.9305	48	15	69	17
39.9511	55	26	68	20
39.9716	49	44	75	21
39.9921	38	50	78	26
40.0127	23	54	88	26
40.0332	18	46	81	29
40.0537	10	23	74	28
40.0742	0	9	71	34
40.0948	23	16	76	33
40.1153	37	18	77	27
40.1358	49	29	95	30
40.1564	57	49	102	32
40.1769	58	65	106	32
40.1974	49	62	102	34
40.218	38	50	101	36
40.2385	39	42	108	45
40.259	58	40	116	43
40.2795	48	37	129	53
40.3001	55	41	146	54
40.3206	59	67	151	54
40.3411	62	75	143	44
40.3616	64	83	149	39
40.3822	84	84	151	31
40.4027	103	86	151	39
40.4232	105	77	150	39
40.4438	91	72	151	63
40.4643	92	73	152	67
40.4848	96	81	159	77
40.5053	121	90	168	78
40.5259	152	115	193	81
40.5464	185	122	212	70
40.5669	192	140	227	67
40.5875	190	133	242	70
40.608	179	108	238	84
40.6285	173	90	236	86
40.6491	151	89	232	99
40.6696	149	89	222	114
40.6901	139	96	212	123
40.7106	129	113	202	117
40.7312	116	138	207	109
40.7517	126	143	209	112
40.7722	156	125	201	103
40.7927	185	116	212	104
40.8133	189	118	209	107
40.8338	202	104	204	110
40.8543	188	106	186	111
40.8749	143	96	177	115
40.8954	95	97	161	105
40.9159	85	101	151	102
40.9365	94	97	139	106
40.957	104	93	150	117
40.9775	109	94	143	112
40.998	134	116	154	113
41.0186	143	113	139	100
41.0391	107	102	126	93
41.0596	85	99	105	73
41.0802	90	84	106	77
41.1007	77	49	94	86
41.1212	65	38	90	96
41.1417	55	32	97	97
41.1623	61	38	111	105
41.1828	59	35	97	95
41.2033	27	71	80	85
41.2238	30	76	74	65
41.2444	43	82	65	68
41.2649	37	65	43	64
41.2854	31	67	40	69
41.306	39	41	52	72
41.3265	29	19	51	89
41.347	26	10	38	90
41.3676	29	13	40	83
41.3881	44	14	37	74
41.4086	61	28	29	66
41.4291	61	28	32	54
41.4497	46	22	47	43
41.4702	39	25	46	30
41.4907	27	28	37	32
41.5112	20	25	36	36
41.5318	36	21	31	42
41.5523	43	24	29	40
41.5728	45	20	34	37
41.5934	35	18	38	42
41.6139	19	14	35	35
41.6344	17	17	29	22
41.6549	25	15	20	27
41.6755	17	11	18	41
41.696	29	11	5	39
41.7165	34	4	2	32
41.7371	40	16	9	28
41.7576	36	27	7	30
41.7781	31	30	6	14
41.7986	25	26	18	12
41.8192	15	21	23	20
41.8397	1	10	23	21
41.8602	2	5	17	23
41.8808	19	0	9	27
41.9013	26	1	8	24
41.9218	42	0	0	20
41.9423	50	3	0	7
41.9629	47	6	4	9
41.9834	31	8	13	4
42.0039	21	4	23	2
42.0245	14	9	28	14
42.045	10	15	28	24
42.0655	0	18	19	35
42.086	13	16	11	43
42.1066	26	16	12	44
42.1271	32	12	13	44
42.1476	27	8	14	35
42.1681	31	0	18	31
42.1887	27	3	21	26
42.2092	15	5	21	21
42.2297	0	4	11	21
42.2503	10	2	13	21
42.2708	18	1	18	17
42.2913	18	0	16	12
42.3118	16	2	13	8
42.3324	15	5	17	3
42.3529	17	5	19	0
42.3734	11	9	18	5
42.394	13	12	9	7
42.4145	28	11	9	9
42.435	27	11	11	17
42.4556	27	8	10	19
42.4761	24	8	11	22
42.4966	14	14	17	18
42.5171	10	13	20	18
42.5377	1	17	22	18
42.5582	3	9	18	11
42.5787	0	14	17	3
42.5992	4	24	13	6
42.6198	19	29	9	6
42.6403	25	33	0	7
42.6608	45	40	3	8
42.6814	53	35	9	14
42.7019	50	22	14	23
42.7224	24	4	17	28
42.743	28	3	16	26
42.7635	40	0	13	25
42.784	32	5	9	23
42.8045	30	20	5	8
42.8251	44	22	11	7
42.8456	52	36	9	6
42.8661	44	44	13	13
42.8867	32	37	19	15
42.9072	57	33	19	20
42.9277	66	33	17	24
42.9482	78	40	12	22
42.9688	104	59	12	15
42.9893	124	71	4	16
43.0098	141	96	0	8
43.0303	141	102	8	9
43.0509	146	97	24	5
43.0714	140	93	32	13
43.0919	133	89	34	16
43.1125	118	94	29	26
43.133	127	108	22	33
43.1535	114	124	8	35
43.1741	111	148	0	32
43.1946	113	159	0	29
43.2151	133	151	9	19
43.2356	124	136	13	11
43.2562	110	115	21	6
43.2767	87	93	29	11
43.2972	86	55	33	18
43.3177	64	43	30	23
43.3383	51	67	19	23
43.3588	48	75	16	20
43.3793	47	63	9	15
43.3999	42	65	0	8
43.4204	34	70	0	2
43.4409	34	57	1	0
43.4614	32	30	0	4
43.482	27	32	7	9
43.5025	24	45	23	16
43.523	21	34	32	23
43.5436	11	28	35	26
43.5641	20	29	37	24
43.5846	21	40	37	15
43.6052	22	42	30	2
43.6257	17	41	12	9
43.6462	21	41	13	5
43.6667	30	33	13	9
43.6873	32	17	11	18
43.7078	36	21	13	22
43.7283	34	16	20	23
43.7488	33	17	20	17
43.7694	30	29	16	14
43.7899	20	34	21	15
43.8104	26	36	29	8
43.831	23	33	28	7
43.8515	25	26	29	14
43.872	17	22	30	11
43.8925	15	3	21	19
43.9131	30	0	13	22
43.9336	40	16	3	30
43.9541	37	27	12	32
43.9747	39	43	20	30
43.9952	24	58	28	26
44.0157	19	53	34	19
44.0363	4	47	38	4
44.0568	0	37	38	6
44.0773	20	41	36	4
44.0978	33	51	33	8
44.1184	38	55	32	10
44.1389	34	57	32	16
44.1594	29	49	31	18
44.1799	26	26	34	15
44.2005	12	12	38	7
44.221	1	1	39	10
44.2415	18	0	40	8
44.2621	26	0	42	7
44.2826	26	3	35	6
44.3031	26	4	34	7
44.3237	28	2	27	8
44.3442	7	2	34	7
44.3647	20	16	38	6
44.3852	38	28	37	12
44.4058	41	32	46	19
44.4263	50	39	42	19
44.4468	52	37	42	19
44.4674	51	25	40	18
44.4879	31	7	37	19
44.5084	6	10	40	20
44.5289	26	33	42	19
44.5495	25	47	51	15
44.57	27	61	46	18
44.5905	36	72	53	17
44.611	38	59	60	16
44.6316	32	46	62	20
44.6521	18	21	60	24
44.6726	7	25	73	24
44.6932	0	22	83	18
44.7137	0	25	89	6
44.7342	16	37	79	11
44.7548	26	34	92	12
44.7753	30	29	97	16
44.7958	27	27	94	27
44.8163	27	18	95	39
44.8369	19	26	119	46
44.8574	7	16	139	44
44.8779	0	18	167	43
44.8984	16	26	204	49
44.919	23	26	239	44
44.9395	23	23	264	48
44.96	28	19	268	48
44.9806	32	29	271	59
45.0011	24	29	276	69
45.0216	18	27	281	77
45.0421	9	32	282	91
45.0627	14	40	300	97
45.0832	8	34	312	104
45.1037	8	21	329	103
45.1243	5	11	332	106
45.1448	16	9	332	120
45.1653	16	9	328	139
45.1859	32	14	308	156
45.2064	37	32	278	180
45.2269	33	46	252	200
45.2474	26	51	223	218
45.268	21	46	188	206
45.2885	15	34	162	197
45.309	20	23	152	190
45.3295	23	18	136	181
45.3501	31	15	120	164
45.3706	29	37	113	153
45.3911	23	45	100	156
45.4117	15	59	84	149
45.4322	6	52	60	131
45.4527	5	57	47	129
45.4733	0	50	46	128
45.4938	1	37	34	130
45.5143	2	23	23	117
45.5348	5	17	30	99
45.5554	3	17	37	86
45.5759	9	18	46	66
45.5964	15	20	51	46
45.6169	16	36	51	39
45.6375	21	48	51	37
45.658	29	61	37	44
45.6785	33	53	19	37
45.6991	31	47	11	39
45.7196	22	53	8	35
45.7401	17	44	12	28
45.7606	8	40	14	11
45.7812	0	27	22	12
45.8017	0	15	21	18
45.8222	1	17	28	17
45.8428	0	17	25	13
45.8633	10	11	22	22
45.8838	19	37	25	29
45.9043	20	55	20	27
45.9249	26	66	17	19
45.9454	21	71	15	25
45.9659	24	62	6	26
45.9865	26	56	11	20
46.007	18	39	5	14
46.0275	25	15	10	12
46.048	17	12	13	18
46.0686	11	24	10	15
46.0891	8	35	11	10
46.1096	5	54	12	11
46.1302	12	76	12	13
46.1507	16	78	9	8
46.1712	15	76	11	2
46.1917	11	73	15	6
46.2123	5	61	19	14
46.2328	3	62	20	16
46.2533	0	39	22	15
46.2739	5	38	29	17
46.2944	10	39	28	13
46.3149	16	37	23	6
46.3354	16	43	24	0
46.356	22	54	17	0
46.3765	23	60	12	9
46.397	18	55	7	15
46.4176	8	39	7	19
46.4381	10	37	11	20
46.4586	7	24	15	21
46.4791	4	14	20	17
46.4997	1	21	27	8
46.5202	3	43	28	5
46.5407	3	55	20	4
46.5613	5	68	19	5
46.5818	10	63	15	6
46.6023	6	69	12	5
46.6228	19	47	12	2
46.6434	25	42	10	10
46.6639	26	49	15	12
46.6844	21	45	17	15
46.705	15	49	16	14
46.7255	9	41	19	15
46.746	4	46	13	16
46.7665	0	47	13	13
46.7871	0	52	14	9
46.8076	0	70	13	14
46.8281	3	74	14	17
46.8487	7	63	12	18
46.8692	6	50	11	14
46.8897	12	28	11	10
46.9102	12	28	16	10
46.9308	15	11	21	8
46.9513	14	15	23	6
46.9718	5	28	27	3
46.9924	10	51	27	7
47.0129	20	63	18	3
47.0334	20	59	11	6
47.0539	22	61	8	16
47.0745	38	67	12	22
47.095	53	61	9	25
47.1155	55	33	7	22
47.136	43	43	14	16
47.1566	35	51	15	12
47.1771	29	53	12	1
47.1976	9	40	3	2
47.2182	0	36	4	3
47.2387	0	27	11	9
47.2592	0	26	11	15
47.2797	7	25	22	17
47.3003	15	44	36	13
47.3208	17	66	43	12
47.3413	20	78	40	11
47.3619	29	83	29	14
47.3824	35	81	21	11
47.4029	36	63	10	15
47.4235	38	64	1	15
47.444	44	63	1	11
47.4645	42	59	6	3
47.485	30	60	15	1
47.5056	19	49	16	7
47.5261	14	49	18	10
47.5466	5	50	25	20
47.5671	2	46	25	28
47.5877	9	46	34	34
47.6082	2	49	35	33
47.6287	18	54	40	29
47.6493	30	43	45	24
47.6698	35	40	40	16
47.6903	32	32	35	4
47.7109	22	32	25	8
47.7314	19	28	22	12
47.7519	14	31	23	10
47.7724	0	41	15	14
47.793	23	41	14	17
47.8135	37	40	12	21
47.834	35	42	20	18
47.8546	37	23	23	20
47.8751	39	23	17	26
47.8956	35	22	23	29
47.9161	23	28	20	24
47.9367	12	32	13	21
47.9572	16	37	8	12
47.9777	9	48	7	11
47.9982	0	45	10	7
48.0188	0	35	14	10
48.0393	3	31	16	8
48.0598	5	23	22	13
48.0804	15	27	24	17
48.1009	27	33	19	17
48.1214	32	62	18	15
48.142	32	79	15	10
48.1625	26	83	9	13
48.183	12	71	5	17
48.2035	8	64	10	12
48.2241	6	51	16	14
48.2446	10	34	18	19
48.2651	18	30	20	24
48.2856	17	52	26	25
48.3062	19	51	28	20
48.3267	9	51	31	20
48.3472	10	44	30	18
48.3678	22	63	36	7
48.3883	27	63	31	2
48.4088	33	45	24	2
48.4293	34	48	22	4
48.4499	32	53	19	5
48.4704	29	41	12	7
48.4909	10	26	17	8
48.5115	16	20	17	15
48.532	14	35	29	17
48.5525	21	32	31	20
48.5731	29	37	33	22
48.5936	30	57	35	18
48.6141	49	75	35	11
48.6346	52	78	30	5
48.6552	43	63	28	4
48.6757	37	50	17	13
48.6962	23	41	19	15
48.7167	18	14	11	12
48.7373	0	11	4	14
48.7578	0	12	8	11
48.7783	13	20	14	11
48.7989	19	15	25	17
48.8194	33	19	30	23
48.8399	46	20	39	25
48.8605	63	20	45	22
48.881	67	7	42	18
48.9015	54	15	38	15
48.922	37	23	33	5
48.9426	30	30	27	8
48.9631	24	28	23	19
48.9836	24	34	14	25
49.0042	27	35	8	23
49.0247	29	30	8	23
49.0452	29	18	7	28
49.0657	21	23	15	25
49.0863	9	43	27	16
49.1068	7	54	35	14
49.1273	9	47	37	14
49.1478	3	43	31	14
49.1684	21	35	24	12
49.1889	29	28	25	17
49.2094	39	12	24	23
49.23	39	17	23	22
49.2505	48	33	26	17
49.271	43	49	25	18
49.2916	37	48	28	16
49.3121	15	53	22	10
49.3326	28	51	24	9
49.3531	39	54	24	18
49.3737	56	43	27	21
49.3942	60	38	23	19
49.4147	76	27	17	15
49.4352	75	26	16	24
49.4558	62	13	14	24
49.4763	32	8	2	20
49.4968	19	9	1	21
49.5174	10	21	9	26
49.5379	14	25	20	24
49.5584	7	24	25	20
49.5789	16	19	26	14
49.5995	20	13	34	24
49.62	22	10	41	25
49.6405	22	8	35	25
49.6611	19	11	34	21
49.6816	14	18	45	20
49.7021	12	29	49	14
49.7226	6	32	44	5
49.7432	7	34	36	2
49.7637	19	39	30	10
49.7842	26	47	31	9
49.8048	28	50	21	11
49.8253	32	39	10	17
49.8458	29	39	13	29
49.8663	29	39	18	43
49.8869	28	23	22	44
49.9074	26	13	22	46
49.9279	33	13	28	45
49.9485	34	25	35	35
49.969	20	34	38	26
49.9895	16	33	35	19
50.01	20	45	32	15
50.0306	35	42	36	12
50.0511	47	28	43	7
50.0716	49	15	48	10
50.0922	46	6	58	12
50.1127	36	12	54	15
50.1332	25	4	48	21
50.1537	16	3	39	24
50.1743	12	20	31	25
50.1948	19	40	28	21
50.2153	25	46	37	25
50.2359	35	53	41	33
50.2564	49	54	49	34
50.2769	56	55	62	37
50.2974	63	36	60	42
50.318	63	27	65	40
50.3385	53	19	71	42
50.359	45	27	63	41
50.3796	27	25	62	38
50.4001	21	26	43	32
50.4206	11	29	39	29
50.4411	13	31	44	27
50.4617	14	37	39	27
50.4822	22	37	52	23
50.5027	42	34	68	28
50.5233	48	52	78	34
50.5438	48	66	91	40
50.5643	56	66	87	40
50.5848	42	56	91	46
50.6054	52	48	90	45
50.6259	54	54	88	45
50.6464	46	37	97	41
50.667	52	32	104	40
50.6875	38	40	108	47
50.708	23	45	120	60
50.7285	14	38	134	63
50.7491	0	24	145	68
50.7696	14	29	153	74
50.7901	30	33	150	78
50.8107	37	24	141	67
50.8312	54	16	139	73
50.8517	59	14	127	74
50.8722	49	17	115	83
50.8928	36	18	102	78
50.9133	15	19	88	72
50.9338	12	24	86	85
50.9544	12	25	75	85
50.9749	11	26	69	85
[truncated: 1,415 more rows]

## Sheet: Fig. 3e
Fig. 3e
Relative area of β-phase
Without M	29795
M	85705.1
M-Remove	70320.7
M-Remove 24h	70435.6
M-Remove 48h	68629.6
M-Remove 48h-Reload M	87457.3

## Sheet: Fig. 3f
Fig. 3f	The remanent polarization intensity (Pr) of CSCM
Group	Remanent polarization (Pr, μC cm–2)
Without M	5.9534	5.9598	5.9478	5.9114	5.9337	5.9271
M	6.2337	6.4414	6.1842	6.4005	6.4963
M-Remove	6.3807	6.2747	6.3494	6.2615	6.0338
M-Remove 24h	6.3208	6.271	6.2633	6.3312	6.124
M-Remove 48h	6.088	6.0395	6.0078	6.045	6.0631	6.2203
M-Remove 48h-Reload M	6.3131	6.2078	6.3054	6.0163	6.2469	6.1578

## Sheet: Fig. 3h
Fig. 3h
Phase field simulation-Surface potential along the diagonal
Without magnetic field			Applied magnetic field
Location	Surface Potential (mV)		Location	Surface Potential (mV)
64	-72.86		64	-488.9
63	-90.57		63	-548.3
62	-121.5		62	-564.1
61	-183.7		61	-593.8
60	-237.6		60	-631.1
59	-277		59	-650.9
58	-301.5		58	-626.7
57	-316.3		57	-577.2
56	-322.5		56	-523.6
55	-325.3		55	-479.9
54	-325.9		54	-443.1
53	-327.7		53	-411
52	-331.1		52	-377.1
51	-339.1		51	-329
50	-357.7		50	-300.3
49	-328.8		49	-261.7
48	-322.9		48	-255.9
47	-317.2		47	-249.4
46	-310.4		46	-244
45	-305.8		45	-239.7
44	-303.1		44	-235.7
43	-299.7		43	-231
42	-300.9		42	-230.5
41	-303.2		41	-231.4
40	-309.4		40	-237.9
39	-285.8		39	-210.1
38	-260.8		38	-194
37	-241.6		37	-181.7
36	-225.9		36	-170.9
35	-221.5		35	-170.3
34	-214		34	-164.3
33	-211.6		33	-163.1
32	-209.8		32	-161.2
31	-215.6		31	-166.3
30	-223.9		30	-173.1
29	-230.6		29	-176.2
28	-245.2		28	-186.1
27	-261.6		27	-194.9
26	-283.3		26	-207.4
25	-310		25	-238
24	-306.6		24	-234
23	-301.1		23	-229.6
22	-302.7		22	-232.6
21	-303.6		21	-234.5
20	-307.3		20	-239.6
19	-314		19	-246
18	-318.9		18	-249.5
17	-322.6		17	-253.2
16	-330.9		16	-261.6
15	-360.5		15	-300.5
14	-337.8		14	-328.2
13	-326.7		13	-374.6
12	-320.8		12	-405.8
11	-317.6		11	-438.8
10	-315.5		10	-475
9	-311.1		9	-518.6
8	-301.8		8	-571.9
7	-282.5		7	-620.4
6	-246.9		6	-645
5	-188.1		5	-627.3
4	-122.7		4	-590.9
3	-74.73		3	-562
2	-63.62		2	-547.2
1	-71.23		1	-489.8

## Sheet: Fig. 3i
Fig. 3i
KPFM-Relative surface potential of interface polarization
Without magnetic field			Applied magnetic field
Location (μm)	Surface Potential (mV)		Location (μm)	Surface Potential (mV)
0	-20.1818		0	-17.0637
0.00586	-20.1277		0.00586	-17.0739
0.01172	-20.0736		0.01172	-16.0369
0.01758	-19.6715		0.01758	-15.3512
0.02344	-19.2693		0.02344	-14.3141
0.0293	-18.1676		0.0293	-13.2771
0.03516	-17.7655		0.03516	-12.588
0.04102	-17.3633		0.04102	-11.9023
0.04688	-16.6131		0.04688	-11.5646
0.05273	-16.211		0.05273	-10.8755
0.05859	-15.4574		0.05859	-10.8857
0.06445	-15.0552		0.06445	-10.8994
0.07031	-15.0011		0.07031	-10.9096
0.07617	-13.9028		0.07617	-10.9198
0.08203	-13.4973		0.08203	-9.88277
0.08789	-12.399		0.08789	-9.893
0.09375	-11.9969		0.09375	-9.20731
0.09961	-11.2432		0.09961	-8.86959
0.10547	-10.493		0.10547	-8.52845
0.11133	-10.0909		0.11133	-8.54209
0.11719	-10.0368		0.11719	-8.20096
0.12305	-9.63466		0.12305	-8.2146
0.12891	-10.2801		0.12891	-7.87346
0.13477	-10.2261		0.13477	-7.88711
0.14063	-10.8715		0.14063	-8.2453
0.14648	-10.8174		0.14648	-7.90758
0.15234	-11.4629		0.15234	-7.21848
0.1582	-11.7603		0.1582	-6.18483
0.16406	-11.7062		0.16406	-6.19506
0.16992	-10.956		0.16992	-5.50597
0.17578	-10.5539		0.17578	-4.46891
0.18164	-10.1483		0.18164	-3.78322
0.1875	-9.74618		0.1875	-2.39479
0.19336	-9.69549		0.19336	-1.7091
0.19922	-9.29334		0.19922	-0.67204
0.20508	-8.89119		0.20508	-0.33432
0.21094	-8.48567		0.21094	0
0.2168	-7.73544		0.2168	0.33774
0.22266	-7.33329		0.22266	1.02686
0.22852	-7.27922		0.22852	0.66524
0.23438	-7.22515		0.23438	0.30703
0.24023	-6.12685		0.24023	0.2968
0.24609	-5.02516		0.24609	-0.0614
0.25195	-3.92348		0.25195	-0.77097
0.25781	-3.17325		0.25781	-1.12917
0.26367	-2.41965		0.26367	-1.14281
0.26953	-1.66942		0.26953	-1.50101
0.27539	-1.61535		0.27539	-1.16328
0.28125	-0.86513		0.28125	-0.47418
0.28711	-0.46298		0.28711	-0.13646
0.29297	-0.75698		0.29297	-0.14669
0.29883	-0.70629		0.29883	0.5356
0.30469	-0.65222		0.30469	0.87334
0.31055	-0.25008		0.31055	0.86311
0.31641	0.1487		0.31641	0.85287
0.32227	-0.14193		0.32227	1.19061
0.32813	-0.43932		0.32813	1.87973
0.33398	-0.73333		0.33398	2.21746
0.33984	-1.37879		0.33984	2.20723
0.3457	-1.3281		0.3457	2.89294
0.35156	-1.62211		0.35156	3.93003
0.35742	-1.57142		0.35742	4.61574
0.36328	-0.81781		0.36328	5.65283
0.36914	-0.76374		0.36914	5.99398
0.375	-0.3616		0.375	6.67968
0.38086	0.03717		0.38086	7.01742
0.38672	-0.25683		0.38672	7.00719
0.39258	0.14194		0.39258	6.99695
0.39844	0.19601		0.39844	6.98672
0.4043	1.29773		0.4043	6.97307
0.41016	1.69989		0.41016	6.96284
0.41602	2.10205		0.41602	7.30057
0.42188	2.50421		0.42188	7.98969
0.42773	2.55828		0.42773	7.97946
0.43359	2.26089		0.43359	7.26987
0.43945	3.01451		0.43945	6.90825
0.44531	3.06521		0.44531	6.19866
0.45117	3.46737		0.45117	5.84046
0.45703	3.52144		0.45703	5.47884
0.46289	2.87596		0.46289	5.81658
0.46875	2.93003		0.46875	5.45837
0.47461	2.9841		0.47461	5.09676
0.48047	2.6867		0.48047	5.78588
0.48633	3.08886		0.48633	6.12361
0.49219	2.79485		0.49219	6.81273
0.49805	2.49745		0.49805	7.49844
0.50391	2.55152		0.50391	8.18756
0.50977	2.95368		0.50977	8.5253
0.51563	3.35584		0.51563	9.211
0.52148	3.758		0.52148	9.54874
0.52734	4.50825		0.52734	9.88989
0.5332	5.60997		0.5332	10.2276
0.53906	6.71169		0.53906	10.2174
0.54492	6.76576		0.54492	10.9031
0.55078	7.8641		0.55078	10.8929
0.55664	8.61773		0.55664	11.2306
0.5625	10.0675		0.5625	11.2204
0.56836	10.1216		0.56836	11.2101
0.57422	10.1723		0.57422	10.8485
0.58008	10.5745		0.58008	10.1389
0.58594	10.6285		0.58594	10.1287
0.5918	10.3345		0.5918	10.1185
0.59766	10.0371		0.59766	9.75684
0.60352	9.39163		0.60352	9.04725
0.60938	9.4457		0.60938	9.03702
0.61523	8.80022		0.61523	9.37476
0.62109	8.15473		0.62109	9.71249
0.62695	6.80969		0.62695	10.4016
0.63281	5.46803		0.63281	11.7867
0.63867	5.17064		0.63867	12.8238
0.64453	4.52515		0.64453	13.8609
0.65039	4.92731		0.65039	14.1986
0.65625	5.32947		0.65625	14.5363
0.66211	5.38354		0.66211	15.2255
0.66797	5.43762		0.66797	15.5632
0.67383	5.49169		0.67383	15.9009
0.67969	6.59003		0.67969	15.8907
0.68555	6.99219		0.68555	15.8804
0.69141	6.69817		0.69141	15.8702
0.69727	6.75224		0.69727	15.86
0.70313	9.24969		0.70313	16.1977
0.70898	20.1283		0.70898	15.4881
0.71484	31.355		0.71484	14.7785
0.7207	42.2336		0.7207	13.7176
0.72656	51.3684		0.72656	13.0114
0.73242	59.4522		0.73242	11.9504
0.73828	65.7921		0.73828	11.2408
0.74414	72.8316		0.74414	12.6293
0.75	77.0729		0.75	13.6664
0.75586	80.618		0.75586	13.6527
0.76172	84.8626		0.76172	13.6425
0.76758	87.7115		0.76758	12.9329
0.77344	90.9052		0.77344	14.318
0.7793	93.4026		0.7793	14.3078
0.78516	95.2039		0.78516	14.2975
0.79102	97.3533		0.79102	14.2873
0.79688	99.1511		0.79688	14.625
0.80273	100.949		0.80273	19.5035
0.80859	102.402		0.80859	33.4632
0.81445	104.548		0.81445	41.1322
0.82031	105.65		0.82031	47.0614
0.82617	106.4		0.82617	51.5885
0.83203	107.502		0.83203	57.8656
0.83789	107.904		0.83789	67.9806
0.84375	108.658		0.84375	73.207
0.84961	109.408		0.84961	77.7375
0.85547	109.81		0.85547	84.0146
0.86133	109.516		0.86133	87.4943
0.86719	109.219		0.86719	88.8794
0.87305	108.921		0.87305	89.9164
0.87891	107.928		0.87891	91.3015
0.88477	106.934		0.88477	93.038
0.89063	105.589		0.89063	95.1224
0.89648	103.896		0.89648	97.2068
0.90234	101.507		0.90234	99.2912
0.9082	99.114		0.9082	101.727
0.91406	96.3732		0.91406	103.112
0.91992	92.5848		0.91992	104.849
0.92578	90.1955		0.92578	105.882
0.93164	85.0079		0.93164	107.619
0.9375	80.8714		0.9375	108.308
0.94336	76.0354		0.94336	108.645
0.94922	70.5031		0.94922	109.331
0.95508	64.6194		0.95508	110.02
0.96094	57.6881		0.96094	109.659
0.9668	49.3576		0.9668	109.648
0.97266	39.9829		0.97266	108.939
0.97852	32.7034		0.97852	108.581
0.98438	9.00975		0.98438	107.52
0.99023	2.77457		0.99023	105.763
0.99609	2.82864		0.99609	105.053
1.00195	3.2308		1.00195	103.648
1.00781	3.28487		1.00781	101.191
1.01367	2.63939		1.01367	99.4345
1.01953	1.64582		1.01953	95.9309
1.02539	1.00033		1.02539	93.4746
1.03125	1.40249		1.03125	90.3224
1.03711	1.1051		1.03711	85.7715
1.04297	1.15917		1.04297	81.5686
1.04883	1.21324		1.04883	76.3183
1.05469	0.91584		1.05469	71.068
1.06055	0.27036		1.06055	65.1218
1.06641	-0.02028		1.06641	57.7769
1.07227	-0.31766		1.07227	48.3373
1.07813	-0.61505		1.07813	39.5937
1.08398	-0.90906		1.08398	19.3295
1.08984	-1.55452		1.08984	8.84256
1.0957	-2.19999		1.0957	7.08224
1.10156	-2.84545		1.10156	6.02468
1.10742	-3.49092		1.10742	4.26777
1.11328	-3.78492		1.11328	3.90956
1.11914	-4.08231		1.11914	3.19997
1.125	-3.68016		1.125	2.49038
1.13086	-3.97755		1.13086	1.78079
1.13672	-3.57202		1.13672	1.77056
1.14258	-4.21749		1.14258	1.75691
1.14844	-4.1668		1.14844	1.74668
1.1543	-4.4608		1.1543	1.73645
1.16016	-4.41011		1.16016	1.37483
1.16602	-4.70412		1.16602	0.66524
1.17188	-5.34959		1.17188	0.30703
1.17773	-5.29552		1.17773	-0.05117
1.18359	-5.5929		1.18359	-0.76074
1.18945	-6.23837		1.18945	-1.81827
1.19531	-7.23191		1.19531	-2.17987
1.20117	-7.17784		1.20117	-2.53807
1.20703	-7.47523		1.20703	-3.59559
1.21289	-7.77261		1.21289	-3.9572
1.21875	-8.4147		1.21875	-4.66677
1.22461	-8.71209		1.22461	-6.07567
1.23047	-9.00947		1.23047	-6.0859
1.23633	-9.65494		1.23633	-6.79547
1.24219	-10.297		1.24219	-6.8057
1.24805	-10.5944		1.24805	-6.46797
1.25391	-10.5403		1.25391	-6.13025
1.25977	-10.8377		1.25977	-6.48844
1.26563	-10.7836		1.26563	-6.49868
1.27148	-10.7296		1.27148	-6.16095
1.27734	-9.63128		1.27734	-6.17118
1.2832	-9.92529		1.2832	-6.53279
1.28906	-9.52314		1.28906	-6.89099
1.29492	-10.1686		1.29492	-7.60055
1.30078	-10.8141		1.30078	-8.66149
1.30664	-11.4595		1.30664	-9.71902
1.3125	-12.4531		1.3125	-10.0806
1.31836	-13.0985		1.31836	-10.0909
1.32422	-13.744		1.32422	-11.1484
1.33008	-13.6899		1.33008	-11.51
1.33594	-14.6869		1.33594	-12.2196
1.3418	-14.9809		1.3418	-12.9291
1.34766	-15.6263		1.34766	-13.6387
1.35352	-15.5723		1.35352	-13.9969
1.35938	-15.8697		1.35938	-13.6592
1.36523	-16.167		1.36523	-13.6694
1.37109	-16.113		1.37109	-12.9837
1.37695	-16.7584		1.37695	-12.6426
1.38281	-16.7044		1.38281	-12.6562
1.38867	-16.6503		1.38867	-12.6664
1.39453	-16.5996		1.39453	-13.0246
1.40039	-17.2417		1.40039	-13.7342
1.40625	-17.191		1.40625	-13.7445
1.41211	-17.8365		1.41211	-14.8054
1.41797	-17.7824		1.41797	-15.8629
1.42383	-17.3802		1.42383	-16.9204
1.42969	-19.4214		1.42969	-17.63
1.43555	-20.0669		1.43555	-18.3396
1.44141	-20.0128		1.44141	-19.0491
1.44727	-20.6582		1.44727	-19.7587
1.45313	-20.9556		1.45313	-20.1203
1.45898	-20.9016		1.45898	-20.4785
1.46484	-20.8475		1.46484	-20.4921
1.4707	-21.1449		1.4707	-21.1983
1.47656	-21.7904		1.47656	-21.5599
1.48242	-22.0844		1.48242	-22.2695
1.48828	-23.0813		1.48828	-21.5804

[truncated: 31 more sheets: Fig. 4b, Fig. 4c, Fig. 4e, Fig. 5c, Fig. 5d, Fig. S2a, Fig. S2b, Fig. S2d, Fig. S3b, Fig. S3c, Fig. S3d, Fig. S4a-b, Fig. S4c, Fig. S4d, Fig. S5a-b, Fig. S5c, Fig. S5d, Fig. S8a, Fig. S8b, Fig. S10c …]
